# Supplementary material for: Da Vinci's mischief: xylem conduits in the stems of woody plants do not furcate
Source: New Phytol. 2026 Mar 24;250(5):3001–13. doi: 10.1111/nph.71097 (PMC13150319; doi:10.1111/nph.71097)
Supplement: Supplementary file 1 — Dataset S1 Dataset containing the counts of functional xylem conduits and conduit diameters for both basal and apical branch segments as well as total branch length for each of the 112 species. [file NPH-250-3001-s001.xlsx]

## Sheet: Hoja1
New Phytologist Supporting Information
Article title:	Da Vinci’s mischief: xylem conduits in the stems of woody plants do not furcate
Authors:	Gilberto Alemán-Sancheschúlz, Tommaso Anfodillo, Ana Isabel Pérez-Maussán, María Magdalena Ayala-Hernández, Mark E. Olson
Article acceptance date: 18 February 2026
Dataset S1 contains species-level anatomical and sampling data used to evaluate xylem conduit number and diameter along unbranched stems in woody plants. The dataset includes 112 woody species spanning 57 families and 31 orders of seed plants, sampled across multiple localities. For each species, taxonomic information (order, family, genus, species, and authority) and sampling locality are provid…
For each sampled stem, the dataset reports the length of the unbranched terminal shoot (cm), the number of functional xylem conduits measured at the stem tip and at the stem base, and the mean diameter of functional conduits at both positions (µm). These measurements were used to test whether conduit number increases toward the stem apex (furcation hypothesis) and to quantify tip-to-base conduit …

## Sheet: Data
Locality	Order	Family	Genus	Species	Authority	Branch length (cm)	Conduits tip	Conduits tip diameter (um)	Conduits base	Conduits base diameter (um)
Los Tuxtlas	Apiales	Araliaceae	Dendropanax	arboreus	(L.) Decne. & Planch.	205	1674	50.099	3146	50.529
Los Tuxtlas	Laurales	Siparunaceae	Siparuna	thecaphora	(Poepp. & Endl.) A.DC.	94	7471	50.0123	5855	50.9215
Los Tuxtlas	Piperales	Piperaceae	Piper	auritum	Kunth	255	1594	22.5843	2794	78.0637
Los Tuxtlas	Gentianales	Rubiaceae	Palicourea	tetragona	(Donn.Sm.) C.M.Taylor	153	4986.5	36.7406	10865	40.6439
Los Tuxtlas	Ericales	Primulaceae	Ardisia	compressa	Kunth	89.5	1133	36.1727	551	82.64
Los Tuxtlas	Sapindales	Meliaceae	Guarea	glabra	Vahl	121	1990	73.554	1115	57.0504
Los Tuxtlas	Rosales	Moraceae	Trophis	glabrata	(Liebm.) C.C.Berg	119	1909.5	44.0754	1427	71.2228
Los Tuxtlas	Malvales	Malvaceae	Quararibea	yunckeri	Standl.	140.2	467.5	49.809	1471	53.952
Los Tuxtlas	Malpighiales	Euphorbiaceae	Acalypha	diversifolia	Jacq.	114.5	3732.5	41.0008	3147	32.5605
Los Tuxtlas	Myrtales	Myrtaceae	Eugenia	acapulcensis	Steud.	85.2	710.5	70.7642	766	39.7719
Los Tuxtlas	Malpighiales	Euphorbiaceae	Adelia	barbinervis	Schltdl. & Cham.	104.5	1645	64.0072	1650	44.405
Los Tuxtlas	Brassicales	Capparaceae	Morisonia	tuxtlensis	(Cornejo & Iltis) Christenh. & Byng	75	7821	58.5959	7731	80.383
Los Tuxtlas	Rosales	Urticaceae	Myriocarpa	longipes	Liebm.	111	3156	94.106	2779	50.1006
Los Tuxtlas	Rosales	Moraceae	Brosimum	alicastrum	Sw.	89	615	53.8856	791	62.655
Los Tuxtlas	Malpighiales	Violaceae	Orthion	oblanceolatum	Lundell	70	3161	69.2044	1249	50.083
Los Tuxtlas	Malpighiales	Euphorbiaceae	Acalypha	skutchii	I.M.Johnst.	161	2133	49.107	1763.5	71.3762
Los Tuxtlas	Sapindales	Meliaceae	Guarea	guidonia	(L.) Sleumer	97	591	59.2765	559.5	77.283
Los Tuxtlas	Ericales	Sapotaceae	Pouteria	rhynchocarpa	T.D.Penn.	113.5	1110	36.9426	812	65.0661
Los Tuxtlas	Myrtales	Myrtaceae	Eugenia	oerstediana	O.Berg	191	1311	52.466	1883	103.335
Los Tuxtlas	Gentianales	Apocynaceae	Tabernaemontana	arborea	Rose	98	1073.5	52.466	1967.5	65.8416
Los Tuxtlas	Myrtales	Myrtaceae	Myrcianthes	fragrans	(Sw.) McVaugh	266.5	3580.5	43.9202	1416	52.4054
Los Tuxtlas	Metteniusales	Metteniusaceae	Calatola	costaricensis	Standl.	220.4	1327.5	43.9202	1674.5	79.6956
Los Tuxtlas	Asterales	Asteraceae	Critonia	daleoides	DC.	170.8	2007.5	28.681	1896.5	59.189
Los Tuxtlas	Sapindales	Sapindaceae	Allophylus	camptostachys	Radlk.	124	1428.5	28.681	1553.5	100.613
Los Tuxtlas	Piperales	Piperaceae	Piper	hispidum	Sw.	239	1400	28.4431	1432	51.1859
Los Tuxtlas	Sapindales	Anacardiaceae	Tapirira	mexicana	Marchand	213	3289.5	28.4431	3812	71.613
Los Tuxtlas	Fabales	Fabaceae	Inga	acrocephala	Steud.	207	530	45.2404	302.5	69.792
Los Tuxtlas	Rosales	Urticaceae	Urera	glabriuscula	V.W.Steinm.	245	406	45.2404	853	42.6004
Los Tuxtlas	Laurales	Lauraceae	Damburneya	ambigens	(S.F.Blake) Trofimov	180	2961	45.6769	2710	67.8403
Los Tuxtlas	Caryophyllales	Amaranthaceae	Iresine	arbuscula	Uline & W.L.Bray	116	1551	45.6769	1468.5	76.6829
Los Tuxtlas	Myrtales	Vochysiaceae	Vochysia	guatemalensis	Donn.Sm.	115	749.5	48.3646	1074.5	71.881
Los Tuxtlas	Rosales	Urticaceae	Urera	caracasana	(Jacq.) Gaudich. ex Griseb.	98	7210	48.3646	4666	79.7316
Los Tuxtlas	Malpighiales	Violaceae	Rinorea	guatemalensis	(S.Watson) Bartlett	100	1173.5	44.1409	1757	52.9455
Los Tuxtlas	Ericales	Sapotaceae	Peteniodendron	durlandii	(Standl.) Lundell	262	640.5	44.1409	744.5	39.0614
Los Tuxtlas	Malvales	Thymelaeaceae	Daphnopsis	megacarpa	Nevling & Barringer	233.8	1004.5	136.289	718	52.8007
Los Tuxtlas	Proteales	Proteaceae	Roupala	montana	Aubl.	125	1397.5	136.289	2598	48.2699
Los Tuxtlas	Malpighiales	Ochnaceae	Ouratea	theophrasta	(Planch.) Baill.	260	1035.5	51.3542	1367.5	61.1042
Los Tuxtlas	Magnoliales	Myristicaceae	Virola	guatemalensis	(Hemsl.) Warb.	422	303.5	51.3542	261.5	211.935
Los Tuxtlas	Laurales	Lauraceae	Damburneya	salicifolia	(Kunth) Trofimov & Rohwer	200.2	1294	73.8834	891	53.8224
Los Tuxtlas	Crossosomatales	Staphyleaceae	Turpinia	occidentalis	(Sw.) G.Don	247	4764	73.8834	7129	51.4811
Los Tuxtlas	Celastrales	Celastraceae	Salacia	megistophylla	Standl.	206	491.5	83.0225	435.5	58.615
Chamela	Piperales	Aristolochiaceae	Aristolochia	taliscana	Hook. & Arn.	330	683	83.0225	1410.5	151.721
Chamela	Lamiales	Bignoniaceae	Roseodendron	donnell-smithii	(Rose) Miranda	130	1289	31.2212	1801	147.81
Chamela	Gentianales	Apocynaceae	Plumeria	rubra	L.	108.7	3123.5	31.2212	2348.5	67.9845
Chamela	Boraginales	Boraginaceae	Cordia	elaeagnoides	A.DC.	124	813.5	57.346	750	92.6109
Chamela	Fabales	Fabaceae	Caesalpinia	pulcherrima	(L.)Sw.	137	263.5	57.346	273	144.13
Chamela	Malpighiales	Euphorbiaceae	Jatropha	standleyi	Steyerm.	110	1080	138.637	963.5	101.538
Chamela	Sapindales	Anacardiaceae	Amphipterygium	adstringens	(Schltdl.) Schiede ex Standl.	182	1895	138.637	2593.5	92.663
Chamela	Sapindales	Burseraceae	Bursera	instabilis	McVaugh & Rzed.	261	761	167.687	440	102.988
Chamela	Malpighiales	Euphorbiaceae	Jatropha	villosa	Wight	95	245.5	167.687	165.5	133.32
Chamela	Malpighiales	Picrodendraceae	Piranhea	mexicana	(Standl.) Radcl.-Sm.	140	717	57.9802	765.5	43.4333
Chamela	Solanales	Convolvulaceae	Ipomoea	wolcottiana	Rose	216	1065	57.9802	1880	146.968
Chamela	Caryophyllales	Polygonaceae	Ruprechtia	fusca	Fernald	122	2895	23.8046	3681	82.875
Chamela	Fabales	Fabaceae	Entada	polystachya	(L.) DC.	208	566	23.8046	1238.5	157.495
Chamela	Gentianales	Apocynaceae	Matelea	lanata	(Zucc.) Woodson	380	3555	30.4758	2228.5	176.412
Chamela	Rosales	Rhamnaceae	Gouania	lupuloides	(L.) Urb.	630	200.5	30.4758	330.5	150.261
Chamela	Malpighiales	Euphorbiaceae	Manihot	chlorosticta	Standl. & Goldman	669	1089.5	56.5152	759	182.193
Chamela	Sapindales	Anacardiaceae	Spondias	purpurea	L.	141	686	56.5152	983	67.965
Chamela	Lamiales	Bignoniaceae	Crescentia	alata	Kunth	231	558	56.6417	539.5	68.1069
Chamela	Sapindales	Sapindaceae	Paullinia	clavigera	Schltdl.	770	467	56.6417	484	92.5788
Chamela	Gentianales	Rubiaceae	Randia	malacocarpa	Standl.	147	312	62.247	330.5	34.1227
Chamela	Malpighiales	Euphorbiaceae	Acalypha	langiana	Müll.Arg.	222	1228.5	62.247	1130	89.089
Chamela	Ranunculales	Menispermaceae	Hyperbaena	ilicifolia	Standl.	158	1122	59.516	978	45.7618
Chamela	Caryophyllales	Stegnospermataceae	Stegnosperma	cubense	A.Rich.	92	2164	59.516	1800	76.439
Chamela	Santalales	Opiliaceae	Agonandra	racemosa	(DC.) Standl.	161	12454	81.947	7225	71.6481
Chamela	Malvales	Malvaceae	Heliocarpus	pallidus	Rose	162	1219.5	81.947	1571	78.558
Chamela	Gentianales	Apocynaceae	Cascabela	ovata	(Cav.) Lippold	116	396	29.9411	902	65.9096
Chamela	Fabales	Fabaceae	Apoplanesia	paniculata	C.Presl	241	5233.5	29.9411	2327.5	86.9655
Chamela	Sapindales	Sapindaceae	Thouinia	paucidentata	Radlk. ex Millsp.	181	2487.5	77.167	2389	67.597
Chamela	Brassicales	Capparaceae	Morisonia	indica	(L.) ined.	129	574	77.167	895.5	49.0698
Chamela	Fabales	Fabaceae	Cenostigma	eriostachys	(Benth.) Gagnon & G.P.Lewis	298	756.5	48.689	1257.5	74.8668
Chamela	Malvales	Malvaceae	Guazuma	ulmifolia	Lam.	254	1022	48.689	828.5	66.3983
Chamela	Sapindales	Burseraceae	Bursera	palaciosii	Rzed. & Calderón	180	2518	32.9578	2910	112.624
Chamela	Laurales	Hernandiaceae	Gyrocarpus	jatrophifolius	Domin	115	664.5	32.9578	549.5	154.251
Chamela	Malpighiales	Euphorbiaceae	Croton	suberosus	Kunth	211	559	40.2761	523.5	40.8244
Chamela	Caryophyllales	Nyctaginaceae	Guapira	petenensis	(Lundell) Lundell	195	277.5	40.2761	476	42.9017
Chamela	Malpighiales	Euphorbiaceae	Jatropha	chamelensis	Pérez-Jim.	127	454	60.7703	1266	88.181
Chamela	Malvales	Bixaceae	Cochlospermum	vitifolium	(Willd.) Spreng.	250	476	60.7703	259	95.655
Chamela	Sapindales	Sapindaceae	Thouinidium	decandrum	(Bonpl.) Radlk.	254	1245	36.7406	2030.5	62.6526
Chamela	Sapindales	Anacardiaceae	Astronium	graveolens	Jacq.	167	2093	36.7406	2512	97.683
Chamela	Myrtales	Myrtaceae	Psidium	oligospermum	Mart. ex DC.	179	517	47.7634	573.5	38.7037
Chamela	Fabales	Fabaceae	Lonchocarpus	eriocarinalis	Kunth	258	1165	47.7634	1101.5	82.8728
Chamela	Brassicales	Resedaceae	Forchhammeria	pallida	Liebm.	84	534.5	188.783	549.5	47.5157
Chamela	Lamiales	Verbenaceae	Lippia	origanoides	Kunth	168	740	188.783	541.5	124.329
Chamela	Sapindales	Burseraceae	Bursera	simaruba	(L.) Sarg.	135	4894	107.729	6603.5	68.8464
Chamela	Malpighiales	Violaceae	Ixchelia	mexicana	(Ging. ex DC.) H.E.Ballard & Wahlert	94	1114	107.729	1296.5	57.4326
Chamela	Oxalidales	Connaraceae	Rourea	glabra	Kunth	392	5819	130.794	5068	39.7719
Chamela	Chloranthales	Chloranthaceae	Hedyosmum	mexicanum	C.Cordem.	135	444	130.794	369	66.1861
Chamela	Rosales	Urticaceae	Cecropia	obtusifolia	Bertol.	264	858.5	42.7681	1452.5	139.592
Chamela	Brassicales	Moringaceae	Moringa	drouhardii	Jum.	205	549	42.7681	608	124.94
Chamela	Brassicales	Moringaceae	Moringa	oleifera	Lam.	233	787.5	90.994	616	266.979
Chamela	Rosales	Urticaceae	Pouzolzia	occidentalis	Gaudich.	197	851	90.994	980.5	127.75
Chamela	Malpighiales	Euphorbiaceae	Manihot	obovata	J.Jiménez Ram.	107	829	22.3204	631.5	126.684
Chamela	Brassicales	Moringaceae	Moringa	stenopetala	(Baker f.) Cufod.	147	229	22.3204	446	110.784
Chamela	Malvales	Malvaceae	Pachira	aquatica	Aubl.	95	418.5	46.1209	874	227.684
Chamela	Malvales	Malvaceae	Ceiba	speciosa	(A.St.-Hil., A.Juss. & Cambess.) Ravenna	102	376	46.1209	180.5	90.8599
INECOL	Austrobaileyales	Austrobaileyaceae	Austrobaileya	scandens	C.T.White	214	374	54.1269	363.5	79.872
INECOL	Asparagales	Asparagaceae	Dracaena	fragrans	(L.) Ker Gawl.	153	137.5	54.1269	70	36.5478
INECOL	Malpighiales	Euphorbiaceae	Croton	xalapensis	L.	140	491	69.307	422.5	123.237
INECOL	Sapindales	Meliaceae	Melia	azedarach	L.	89	483.5	69.307	1604.5	57.414
INECOL	Rosales	Rosaceae	Eriobotrya	japonica	(Thunb.) Lindl.	183.5	347	42.3793	261	35.941
INECOL	Arecales	Arecaceae	Chamaedorea	elegans	Willd.	77	3013	42.3793	2192	57.2619
INECOL	Brassicales	Caricaceae	Carica	papaya	L.	96	117.5	98.712	238.5	91.688
INECOL	Rosales	Urticaceae	Urera	baccifera	Gaudich.	169	474	98.712	388.5	196.25
INECOL	Magnoliales	Magnoliaceae	Magnolia	dealbata	Zucc.	150	943.5	54.1269	944.5	54.9551
INECOL	Gentianales	Rubiaceae	Coffea	arabica	L.	145	678	29.3834	874.5	40.0088
INECOL	Sapindales	Sapindaceae	Acer	skutchii	Rehder	142	2454	69.307	1661.5	92.719
INECOL	Ginkgoales	Ginkgoaceae	Ginkgo	biloba	L.	60	13803	15.9273	17744	28.4426
INECOL	Ericales	Sapotaceae	Pouteria	sapota	(Jacq.) H.E.Moore & Stearn	99	1788.5	42.3793	1594.5	60.778
INECOL	Pinales	Podocarpaceae	Podocarpus	matudae	Lundell	176	27829	16.0915	22346.5	19.6293
INECOL	Metteniusales	Metteniusaceae	Oecopetalum	mexicanum	Greenm. & C.H.Thomps.	344	3679	98.712	2036	119.715
INECOL	Lamiales	Acanthaceae	Avicennia	germinans	(L.) L.	62	587.5	27.6349	492	31.3788
